# Supplementary material for: Quantitative Estimate Index for Early-Stage Screening of Compounds Targeting Protein-Protein Interactions
Source: Int J Mol Sci. 2021 Oct 10;22(20):10925. doi: 10.3390/ijms222010925 (PMC8539639; doi:10.3390/ijms222010925)
Supplement: Supplementary file 1 [file ijms-22-10925-s001.zip]

Archive with 2 entries (2 files):
- ijms-1398555-Sup-for proof-authoredited.pdf
- SupplementaryTablesS4-S8.xlsx
